# Supplementary material for: Super.FELT: supervised feature extraction learning using triplet loss for drug response prediction with multi-omics data
Source: BMC Bioinformatics. 2021 May 25;22:269. doi: 10.1186/s12859-021-04146-z (PMC8152321; doi:10.1186/s12859-021-04146-z)
Supplement: Supplementary file 1 — Additional file 1. Supplementary Tables. [file 12859_2021_4146_MOESM1_ESM.xlsx]

## Sheet: Supplementary Material
	Supplementary Material
	Super.FELT: Supervised feature extraction learning using triplet loss for drug response prediction with multi-omics data
	Sejin Park1, Jihee Soh1, and Hyunju Lee1,*
	1School of Electrical Engineering and Computer Science, Gwangju Institute of Science and Technology, Gwangju, Republic of Korea
	*hyunjulee@gist.ac.kr
	Table S1. GDSC drug profiles before feature selection.
	Table S2. CCLE drug profiles.
	Table S3. CCLE drug binary table.
	Table S4. CTRP drug profiles.
	Table S5. CTRP drug binary table.
	Table S6. Common hyperparameters of Super.FELT, MOLIF, AE and ANNF for cross validation and external validation test.
	Table S7. Non-common hyperparameters of Super.FELT, MOLIF, AE and ANNF for cross validation and external validation test.
	Table S8. Hyperparameter candidates used in github (https://github.com/hosseinshn/MOLI) of Sharif-Noghabi et al. (2019) for parameter tuning.
	Table S9. Hyperparameter sets used MOLI's cross validation test.
	Table S10. The average AUC of 5x 5-fold cross validation on 243 drugs with each best hyperparameter set.
	Table S11. The average AUC scores of Super.FELT for each drug of CCLE and CTRP.
	Table S12. The average AUC scores of MOLIF for each drug of CCLE and CTRP.
	Table S13. The average AUC scores of AE for each drug of CCLE and CTRP.
	Table S14. The average AUC scores of ANNF for each drug of CCLE and CTRP.
	Table S15. The average AUC scores of MOLI for each drug of CCLE and CTRP.
	Table S16. The average AUC scores of AutoBorutaRF for each drug of CCLE and CTRP.
	Table S17. The average AUC scores of SVM for each drug of CCLE and CTRP.
	Table S18. The average AUC scores of Super.FELT E for each drug of CCLE and CTRP.
	Table S19. The average AUC scores of Super.FELT M&C for each drug of CCLE and CTRP.
	Table S20. The same hyperparameter set used for Gemcitabine (PDX) in the study by Sharif-Noghabi et al. (2019).
	Table S21. The same hyperparameter set used for Cisplatin (TCGA) in the study by Sharif-Noghabi et al. (2019).
	Table S22. The same hyperparameter set used for Paclitaxel (PDX) in the study by Sharif-Noghabi et al. (2019).
	Table S23. The same hyperparameter set used for Gemcitabine (TCGA) in the study by Sharif-Noghabi et al. (2019).
	Table S24. The hyperparameter set used for Erltinib(PDX) in the study by Sharif-Noghabi et al. (2019).
	Table S25. The hyperparameter set used for Cetuximab(PDX) in the study by Sharif-Noghabi et al. (2019).
	Table S26. The hyperparameter set used for Docetaxel(TCGA) in the study by Sharif-Noghabi et al. (2019).
	Table S27. The average AUC scores of Super.FELT for each drug of PDX and TCGA.
	Table S28. The average AUC scores of MOLIF for each drug of PDX and TCGA.
	Table S29. The average AUC scores of AE for each drug of PDX and TCGA.
	Table S30. The average AUC scores of ANNF for each drug of PDX and TCGA.
	Table S31. The average AUC scores of Super.FELT E for each drug of PDX and TCGA.
	Table S32. The average AUC scores of Super.FELT M&C for each drug of PDX and TCGA.
	Table S33. The average AUC scores of MOLI for each drug of PDX and TCGA.
	Table S34. The average AUC scores of AutoBorutaRF for each drug of PDX and TCGA.
	Table S35. The average AUC scores of SVM for each drug of PDX and TCGA.
	Table S36. The average AUC scores of MOLI* for each drug of PDX and TCGA.
	Table S37. The gene set related to cisplatin.
	Table S38. The gene set related to temozolomide.
	Table S39. The gene set related to docetaxel.
	Table S40. Functional enrichment test for the genes related to cisplatin (gene ontology biological process).
	Table S41. Functional enrichment test for the genes related to temozolomide (gene ontology biological process).
	Table S42. Functional enrichment test for the genes related to docetaxel (gene ontology molecular function).

## Sheet: Table S1. GDSC Drugs' profiles
Table S1. GDSC drugs' profiles before feature selection.
Drugs	Gene Expression (samples, genes)	Mutation (samples, genes)	Copy Number (samples, genes)	Response [Sensitive. Resistant]
17-AAG	(832, 18626)	(832, 18393)	(832, 24422)	[47, 785]
5-Fluorouracil	(889, 18626)	(889, 18393)	(889, 24422)	[92, 797]
(5Z)-7-Oxozeaenol	(896, 18626)	(896, 18393)	(896, 24422)	[116, 780]
A-443654	(388, 18626)	(388, 18393)	(388, 24422)	[31, 357]
A-770041	(389, 18626)	(389, 18393)	(389, 24422)	[160, 229]
ABT-263	(831, 18626)	(831, 18393)	(831, 24422)	[220, 611]
ABT-869	(897, 18626)	(897, 18393)	(897, 24422)	[107, 790]
ABT-888	(829, 18626)	(829, 18393)	(829, 24422)	[95, 734]
AC220	(896, 18626)	(896, 18393)	(896, 24422)	[141, 755]
Afatinib (rescreen)	(895, 18626)	(895, 18393)	(895, 24422)	[141, 754]
Afatinib	(828, 18626)	(828, 18393)	(828, 24422)	[150, 678]
AG-014699	(900, 18626)	(900, 18393)	(900, 24422)	[75, 825]
AICAR	(819, 18626)	(819, 18393)	(819, 24422)	[88, 731]
AKT inhibitor VIII	(855, 18626)	(855, 18393)	(855, 24422)	[84, 771]
AMG-706	(831, 18626)	(831, 18393)	(831, 24422)	[101, 730]
AP-24534	(858, 18626)	(858, 18393)	(858, 24422)	[86, 772]
AR-42	(886, 18626)	(886, 18393)	(886, 24422)	[80, 806]
AS601245	(846, 18626)	(846, 18393)	(846, 24422)	[76, 770]
AS605240	(893, 18626)	(893, 18393)	(893, 24422)	[113, 780]
AT-7519	(894, 18626)	(894, 18393)	(894, 24422)	[57, 837]
ATRA	(819, 18626)	(819, 18393)	(819, 24422)	[96, 723]
AUY922	(840, 18626)	(840, 18393)	(840, 24422)	[49, 791]
AV-951	(895, 18626)	(895, 18393)	(895, 24422)	[110, 785]
Axitinib	(826, 18626)	(826, 18393)	(826, 24422)	[71, 755]
AZ628	(393, 18626)	(393, 18393)	(393, 24422)	[64, 329]
AZD-0530	(396, 18626)	(396, 18393)	(396, 24422)	[63, 333]
AZD7762	(828, 18626)	(828, 18393)	(828, 24422)	[64, 764]
AZD8055	(823, 18626)	(823, 18393)	(823, 24422)	[93, 730]
BAY 61-3606	(846, 18626)	(846, 18393)	(846, 24422)	[69, 777]
Bexarotene	(837, 18626)	(837, 18393)	(837, 24422)	[69, 768]
BI-2536	(387, 18626)	(387, 18393)	(387, 24422)	[30, 357]
BIRB 0796	(821, 18626)	(821, 18393)	(821, 24422)	[106, 715]
BIX02189	(895, 18626)	(895, 18393)	(895, 24422)	[105, 790]
Bleomycin (50 uM)	(916, 18626)	(916, 18393)	(916, 24422)	[155, 761]
Bleomycin	(841, 18626)	(841, 18393)	(841, 24422)	[74, 767]
BMN-673	(895, 18626)	(895, 18393)	(895, 24422)	[103, 792]
BMS-345541	(898, 18626)	(898, 18393)	(898, 24422)	[119, 779]
BMS-509744	(389, 18626)	(389, 18393)	(389, 24422)	[39, 350]
BMS-754807	(845, 18626)	(845, 18393)	(845, 24422)	[113, 732]
Bortezomib	(391, 18626)	(391, 18393)	(391, 24422)	[31, 360]
Bosutinib	(830, 18626)	(830, 18393)	(830, 24422)	[76, 754]
Bryostatin 1	(845, 18626)	(845, 18393)	(845, 24422)	[101, 744]
BX-795	(831, 18626)	(831, 18393)	(831, 24422)	[75, 756]
BX-912	(896, 18626)	(896, 18393)	(896, 24422)	[119, 777]
CAL-101	(898, 18626)	(898, 18393)	(898, 24422)	[119, 779]
Camptothecin	(828, 18626)	(828, 18393)	(828, 24422)	[57, 771]
CAY10603	(890, 18626)	(890, 18393)	(890, 24422)	[81, 809]
CCT007093	(901, 18626)	(901, 18393)	(901, 24422)	[107, 794]
CCT018159	(877, 18626)	(877, 18393)	(877, 24422)	[59, 818]
CEP-701	(828, 18626)	(828, 18393)	(828, 24422)	[79, 749]
Cetuximab	(856, 18626)	(856, 18393)	(856, 24422)	[121, 735]
CGP-082996	(388, 18626)	(388, 18393)	(388, 24422)	[29, 359]
CGP-60474	(388, 18626)	(388, 18393)	(388, 24422)	[31, 357]
CH5424802	(894, 18626)	(894, 18393)	(894, 24422)	[165, 729]
CI-1040	(819, 18626)	(819, 18393)	(819, 24422)	[110, 709]
Cisplatin	(829, 18626)	(829, 18393)	(829, 24422)	[77, 752]
CMK	(388, 18626)	(388, 18393)	(388, 24422)	[25, 363]
CP466722	(899, 18626)	(899, 18393)	(899, 24422)	[84, 815]
CP724714	(897, 18626)	(897, 18393)	(897, 24422)	[109, 788]
Crizotinib	(395, 18626)	(395, 18393)	(395, 24422)	[51, 344]
CUDC-101	(878, 18626)	(878, 18393)	(878, 24422)	[78, 800]
CX-5461	(893, 18626)	(893, 18393)	(893, 24422)	[515, 378]
Cyclopamine	(386, 18626)	(386, 18393)	(386, 24422)	[60, 326]
Cytarabine	(825, 18626)	(825, 18393)	(825, 24422)	[82, 743]
Dabrafenib	(854, 18626)	(854, 18393)	(854, 24422)	[143, 711]
Dasatinib	(385, 18626)	(385, 18393)	(385, 24422)	[130, 255]
DMOG	(855, 18626)	(855, 18393)	(855, 24422)	[74, 781]
Docetaxel	(829, 18626)	(829, 18393)	(829, 24422)	[65, 764]
Doxorubicin	(849, 18626)	(849, 18393)	(849, 24422)	[62, 787]
EHT 1864	(903, 18626)	(903, 18393)	(903, 24422)	[81, 822]
EKB-569	(896, 18626)	(896, 18393)	(896, 24422)	[116, 780]
Elesclomol	(828, 18626)	(828, 18393)	(828, 24422)	[56, 772]
Embelin	(850, 18626)	(850, 18393)	(850, 24422)	[60, 790]
Epothilone B	(849, 18626)	(849, 18393)	(849, 24422)	[58, 791]
Erlotinib	(362, 18626)	(362, 18393)	(362, 24422)	[64, 298]
Etoposide	(859, 18626)	(859, 18393)	(859, 24422)	[52, 807]
EX-527	(892, 18626)	(892, 18393)	(892, 24422)	[99, 793]
FH535	(846, 18626)	(846, 18393)	(846, 24422)	[78, 768]
FK866	(881, 18626)	(881, 18393)	(881, 24422)	[10, 871]
FMK	(772, 18626)	(772, 18393)	(772, 24422)	[112, 660]
FR-180204	(895, 18626)	(895, 18393)	(895, 24422)	[117, 778]
FTI-277	(858, 18626)	(858, 18393)	(858, 24422)	[103, 755]
GDC0941 (rescreen)	(869, 18626)	(869, 18393)	(869, 24422)	[75, 794]
GDC0941	(823, 18626)	(823, 18393)	(823, 24422)	[79, 744]
Gefitinib	(825, 18626)	(825, 18393)	(825, 24422)	[115, 710]
Gemcitabine	(844, 18626)	(844, 18393)	(844, 24422)	[54, 790]
Genentech Cpd 10	(898, 18626)	(898, 18393)	(898, 24422)	[99, 799]
GNF-2	(386, 18626)	(386, 18393)	(386, 24422)	[50, 336]
GSK1070916	(870, 18626)	(870, 18393)	(870, 24422)	[154, 716]
GSK-1904529A	(849, 18626)	(849, 18393)	(849, 24422)	[106, 743]
GSK2126458	(897, 18626)	(897, 18393)	(897, 24422)	[94, 803]
GSK429286A	(898, 18626)	(898, 18393)	(898, 24422)	[118, 780]
GSK-650394	(840, 18626)	(840, 18393)	(840, 24422)	[72, 768]
GSK690693	(895, 18626)	(895, 18393)	(895, 24422)	[313, 582]
GW-2580	(897, 18626)	(897, 18393)	(897, 24422)	[111, 786]
GW 441756	(826, 18626)	(826, 18393)	(826, 24422)	[117, 709]
GW843682X	(389, 18626)	(389, 18393)	(389, 24422)	[15, 374]
HG-5-113-01	(486, 18626)	(486, 18393)	(486, 24422)	[42, 444]
HG-5-88-01	(485, 18626)	(485, 18393)	(485, 24422)	[57, 428]
HG-6-64-1	(854, 18626)	(854, 18393)	(854, 24422)	[68, 786]
Imatinib	(396, 18626)	(396, 18393)	(396, 24422)	[48, 348]
IOX2	(909, 18626)	(909, 18393)	(909, 24422)	[119, 790]
IPA-3	(848, 18626)	(848, 18393)	(848, 24422)	[49, 799]
JNJ-26854165	(897, 18626)	(897, 18393)	(897, 24422)	[75, 822]
JNK-9L	(858, 18626)	(858, 18393)	(858, 24422)	[69, 789]
JNK Inhibitor VIII	(829, 18626)	(829, 18393)	(829, 24422)	[93, 736]
JQ12	(852, 18626)	(852, 18393)	(852, 24422)	[81, 771]
JW-7-24-1	(897, 18626)	(897, 18393)	(897, 24422)	[125, 772]
JW-7-52-1	(374, 18626)	(374, 18393)	(374, 24422)	[32, 342]
KIN001-055	(895, 18626)	(895, 18393)	(895, 24422)	[99, 796]
KIN001-102	(898, 18626)	(898, 18393)	(898, 24422)	[103, 795]
KIN001-135	(392, 18626)	(392, 18393)	(392, 24422)	[38, 354]
KIN001-236	(895, 18626)	(895, 18393)	(895, 24422)	[126, 769]
KIN001-244	(894, 18626)	(894, 18393)	(894, 24422)	[96, 798]
KIN001-260	(894, 18626)	(894, 18393)	(894, 24422)	[243, 651]
KIN001-266	(895, 18626)	(895, 18393)	(895, 24422)	[83, 812]
KIN001-270	(895, 18626)	(895, 18393)	(895, 24422)	[113, 782]
KU-55933	(830, 18626)	(830, 18393)	(830, 24422)	[82, 748]
Lapatinib	(387, 18626)	(387, 18393)	(387, 24422)	[61, 326]
LAQ824	(850, 18626)	(850, 18393)	(850, 24422)	[84, 766]
Lenalidomide	(830, 18626)	(830, 18393)	(830, 24422)	[105, 725]
LFM-A13	(848, 18626)	(848, 18393)	(848, 24422)	[89, 759]
LY317615	(896, 18626)	(896, 18393)	(896, 24422)	[98, 798]
Masitinib	(896, 18626)	(896, 18393)	(896, 24422)	[88, 808]
Methotrexate	(828, 18626)	(828, 18393)	(828, 24422)	[127, 701]
MG-132	(390, 18626)	(390, 18393)	(390, 24422)	[27, 363]
Midostaurin	(859, 18626)	(859, 18393)	(859, 24422)	[72, 787]
Mitomycin C	(850, 18626)	(850, 18393)	(850, 24422)	[68, 782]
MK-2206	(807, 18626)	(807, 18393)	(807, 24422)	[94, 713]
MP470	(891, 18626)	(891, 18393)	(891, 24422)	[126, 765]
MPS-1-IN-1	(893, 18626)	(893, 18393)	(893, 24422)	[56, 837]
MS-275	(391, 18626)	(391, 18393)	(391, 24422)	[25, 366]
NG-25	(895, 18626)	(895, 18393)	(895, 24422)	[94, 801]
Nilotinib	(785, 18626)	(785, 18393)	(785, 24422)	[114, 671]
NPK76-II-72-1	(895, 18626)	(895, 18393)	(895, 24422)	[90, 805]
NSC-207895	(890, 18626)	(890, 18393)	(890, 24422)	[59, 831]
NSC-87877	(854, 18626)	(854, 18393)	(854, 24422)	[102, 752]
NU-7441	(828, 18626)	(828, 18393)	(828, 24422)	[74, 754]
Nutlin-3a	(831, 18626)	(831, 18393)	(831, 24422)	[231, 600]
NVP-BEZ235	(824, 18626)	(824, 18393)	(824, 24422)	[65, 759]
NVP-BHG712	(895, 18626)	(895, 18393)	(895, 24422)	[101, 794]
NVP-TAE684	(395, 18626)	(395, 18393)	(395, 24422)	[37, 358]
Obatoclax Mesylate	(842, 18626)	(842, 18393)	(842, 24422)	[64, 778]
OSI-027	(891, 18626)	(891, 18393)	(891, 24422)	[61, 830]
OSI-906	(845, 18626)	(845, 18393)	(845, 24422)	[122, 723]
OSI-930	(896, 18626)	(896, 18393)	(896, 24422)	[107, 789]
OSU-03012	(848, 18626)	(848, 18393)	(848, 24422)	[79, 769]
PAC-1	(837, 18626)	(837, 18393)	(837, 24422)	[61, 776]
Paclitaxel	(389, 18626)	(389, 18393)	(389, 24422)	[26, 363]
Parthenolide	(392, 18626)	(392, 18393)	(392, 24422)	[39, 353]
Pazopanib	(846, 18626)	(846, 18393)	(846, 24422)	[92, 754]
PD-0325901	(823, 18626)	(823, 18393)	(823, 24422)	[143, 680]
PD-0332991	(807, 18626)	(807, 18393)	(807, 24422)	[69, 738]
PD-173074	(831, 18626)	(831, 18393)	(831, 24422)	[114, 717]
PF-4708671	(887, 18626)	(887, 18393)	(887, 24422)	[83, 804]
PF-562271	(842, 18626)	(842, 18393)	(842, 24422)	[70, 772]
PFI-1	(911, 18626)	(911, 18393)	(911, 24422)	[88, 823]
PHA-665752	(396, 18626)	(396, 18393)	(396, 24422)	[61, 335]
PHA-793887	(897, 18626)	(897, 18393)	(897, 24422)	[101, 796]
Phenformin	(888, 18626)	(888, 18393)	(888, 24422)	[100, 788]
PI-103	(888, 18626)	(888, 18393)	(888, 24422)	[77, 811]
PIK-93	(895, 18626)	(895, 18393)	(895, 24422)	[149, 746]
piperlongumine	(908, 18626)	(908, 18393)	(908, 24422)	[88, 820]
PLX4720 (rescreen)	(898, 18626)	(898, 18393)	(898, 24422)	[116, 782]
PLX4720	(830, 18626)	(830, 18393)	(830, 24422)	[87, 743]
PXD101, Belinostat	(870, 18626)	(870, 18393)	(870, 24422)	[77, 793]
Pyrimethamine	(391, 18626)	(391, 18393)	(391, 24422)	[36, 355]
QL-VIII-58	(488, 18626)	(488, 18393)	(488, 24422)	[31, 457]
QL-X-138	(884, 18626)	(884, 18393)	(884, 24422)	[86, 798]
QL-XI-92	(897, 18626)	(897, 18393)	(897, 24422)	[330, 567]
QL-XII-47	(895, 18626)	(895, 18393)	(895, 24422)	[52, 843]
QL-XII-61	(464, 18626)	(464, 18393)	(464, 24422)	[140, 324]
QS11	(849, 18626)	(849, 18393)	(849, 24422)	[63, 786]
Rapamycin	(354, 18626)	(354, 18393)	(354, 24422)	[68, 286]
RDEA119 (rescreen)	(861, 18626)	(861, 18393)	(861, 24422)	[106, 755]
RDEA119	(822, 18626)	(822, 18393)	(822, 24422)	[82, 740]
RO-3306	(831, 18626)	(831, 18393)	(831, 24422)	[106, 725]
Roscovitine	(387, 18626)	(387, 18393)	(387, 24422)	[35, 352]
rTRAIL	(900, 18626)	(900, 18393)	(900, 24422)	[246, 654]
Ruxolitinib	(897, 18626)	(897, 18393)	(897, 24422)	[121, 776]
Salubrinal	(388, 18626)	(388, 18393)	(388, 24422)	[28, 360]
SB 216763	(729, 18626)	(729, 18393)	(729, 24422)	[90, 639]
SB-505124	(908, 18626)	(908, 18393)	(908, 24422)	[103, 805]
SB52334	(894, 18626)	(894, 18393)	(894, 24422)	[109, 785]
SB590885	(811, 18626)	(811, 18393)	(811, 24422)	[123, 688]
SB-715992	(897, 18626)	(897, 18393)	(897, 24422)	[32, 865]
SGC0946	(890, 18626)	(890, 18393)	(890, 24422)	[88, 802]
Shikonin	(855, 18626)	(855, 18393)	(855, 24422)	[81, 774]
SL 0101-1	(817, 18626)	(817, 18393)	(817, 24422)	[85, 732]
SN-38	(911, 18626)	(911, 18393)	(911, 24422)	[66, 845]
SNX-2112	(887, 18626)	(887, 18393)	(887, 24422)	[40, 847]
Sorafenib	(393, 18626)	(393, 18393)	(393, 24422)	[31, 362]
STF-62247	(893, 18626)	(893, 18393)	(893, 24422)	[155, 738]
S-Trityl-L-cysteine	(387, 18626)	(387, 18393)	(387, 24422)	[17, 370]
Sunitinib	(388, 18626)	(388, 18393)	(388, 24422)	[26, 362]
T0901317	(890, 18626)	(890, 18393)	(890, 24422)	[115, 775]
TAK-715	(899, 18626)	(899, 18393)	(899, 24422)	[68, 831]
Tamoxifen	(908, 18626)	(908, 18393)	(908, 24422)	[107, 801]
Temozolomide	(890, 18626)	(890, 18393)	(890, 24422)	[101, 789]
Temsirolimus	(817, 18626)	(817, 18393)	(817, 24422)	[113, 704]
TG101348	(897, 18626)	(897, 18393)	(897, 24422)	[113, 784]
TGX221	(390, 18626)	(390, 18393)	(390, 24422)	[55, 335]
Thapsigargin	(836, 18626)	(836, 18393)	(836, 24422)	[57, 779]
THZ-2-102-1	(878, 18626)	(878, 18393)	(878, 24422)	[76, 802]
THZ-2-49	(892, 18626)	(892, 18393)	(892, 24422)	[37, 855]
Tipifarnib	(847, 18626)	(847, 18393)	(847, 24422)	[97, 750]
TL-1-85	(895, 18626)	(895, 18393)	(895, 24422)	[81, 814]
TL-2-105	(899, 18626)	(899, 18393)	(899, 24422)	[125, 774]
TPCA-1	(895, 18626)	(895, 18393)	(895, 24422)	[112, 783]
Trametinib	(877, 18626)	(877, 18393)	(877, 24422)	[277, 600]
Tubastatin A	(892, 18626)	(892, 18393)	(892, 24422)	[301, 591]
TW 37	(899, 18626)	(899, 18393)	(899, 24422)	[70, 829]
UNC1215	(891, 18626)	(891, 18393)	(891, 24422)	[95, 796]
Vinblastine	(829, 18626)	(829, 18393)	(829, 24422)	[63, 766]
Vinorelbine	(859, 18626)	(859, 18393)	(859, 24422)	[51, 808]
Vismodegib	(829, 18626)	(829, 18393)	(829, 24422)	[99, 730]
Vorinostat	(830, 18626)	(830, 18393)	(830, 24422)	[60, 770]
VX-11e	(895, 18626)	(895, 18393)	(895, 24422)	[115, 780]
VX-680	(383, 18626)	(383, 18393)	(383, 24422)	[82, 301]
VX-702	(826, 18626)	(826, 18393)	(826, 24422)	[105, 721]
WH-4-023	(386, 18626)	(386, 18393)	(386, 24422)	[84, 302]
WZ-1-84	(388, 18626)	(388, 18393)	(388, 24422)	[53, 335]
WZ3105	(897, 18626)	(897, 18393)	(897, 24422)	[66, 831]
XAV 939	(899, 18626)	(899, 18393)	(899, 24422)	[96, 803]
XL-184	(895, 18626)	(895, 18393)	(895, 24422)	[82, 813]
XL-880	(892, 18626)	(892, 18393)	(892, 24422)	[78, 814]
XMD11-85h	(486, 18626)	(486, 18393)	(486, 24422)	[46, 440]
XMD13-2	(896, 18626)	(896, 18393)	(896, 24422)	[90, 806]
XMD14-99	(897, 18626)	(897, 18393)	(897, 24422)	[159, 738]
XMD15-27	(897, 18626)	(897, 18393)	(897, 24422)	[132, 765]
XMD8-85	(387, 18626)	(387, 18393)	(387, 24422)	[36, 351]
XMD8-92	(487, 18626)	(487, 18393)	(487, 24422)	[38, 449]
Y-39983	(895, 18626)	(895, 18393)	(895, 24422)	[355, 540]
YK 4-279	(777, 18626)	(777, 18393)	(777, 24422)	[57, 720]
YM155	(864, 18626)	(864, 18393)	(864, 24422)	[29, 835]
YM201636	(895, 18626)	(895, 18393)	(895, 24422)	[73, 822]
ZG-10	(486, 18626)	(486, 18393)	(486, 24422)	[38, 448]
Zibotentan, ZD4054	(895, 18626)	(895, 18393)	(895, 24422)	[97, 798]
Z-LLNle-CHO	(388, 18626)	(388, 18393)	(388, 24422)	[28, 360]
ZM-447439	(783, 18626)	(783, 18393)	(783, 24422)	[78, 705]
ZSTK474	(897, 18626)	(897, 18393)	(897, 24422)	[102, 795]
681640	(742, 18626)	(742, 18393)	(742, 24422)	[68,674]
VNLG/124	(892, 18626)	(892, 18393)	(892, 24422)	[130,762]

## Sheet: Table S2. CCLE Drugs' profiles
Table S2. CCLE drugs' profiles.
drug	threshold
17-AAG	-3.32836
AZD6244	-1.5131
Crizotinib	1.29656
Erlotinib	1.84595
Nilotinib	1.54187
Nutlin-3	1.69341
PD-0325901	-0.205886
PD-0332991	1.68107
PHA-665752	1.4683
PLX4720	1.49903
Sorafenib	1.55687

## Sheet: Table S3. CCLE binary table
Table S3. CCLE drugs' binary table.
	OCI-LY10	KMM-1	KMS-12-BM	A673	HuP-T3	HuP-T4	OC 316	CI-1	G-402	G-401	MCAS	KYSE-150	KYSE-180	KYSE-450	KYSE-510	DV-90	PA-TU-8902	QGP-1	SW 1271	RKN	HCC1954	HCC1395	Panc 02.03	1321N1	L3.3	TE-9	TE-11	IST-MES2	CAMA-1	HMCB	Calu-1	Hs 729	Mino	Hs 739.T	OC 315	Hs 936.T	SW480	SK-BR-3	Pfeiffer	GLC-82	HEC-1-A	JHH-5	RPMI-8402	RT-112	RVH-421	Saos-2	SCC-9	SJRH30	SK-CO-1
Erlotinib	R	R	R	R	R	S	R	R	R	R	R	S	S	S	R	R	R	R	R	R	S	R	R	R	S	R	S	R	R	S	R	R	S	R	R	R	R	R	R	R	R	S	R	R	R	R	S	R	R
PHA-665752	R	S		R	R	R	R	R	S	R	R	R	R	R	R	R	R	R	R	R	R	R	R	R	R			R	R	R	R	R	R	R	R	R	R	R	R	R	R	R		R	R	R	R	R	R
Sorafenib	R	S		R	R	R	R	R	S	S	R	R	R	R	R	R	R	R	R	R	R	R	R	R	R		R	R	R	R	R	R	R	R	R	R	R	R	R	R	R	R		R	R	R	R	R	R
Crizotinib	R	R		S	R	S	R	R	R	R	R	R	R	R	R	R	R	R	R	R	R	R	R	R	R			R	R	R	R	R	R	R	R	R	R	R	R	R	R	R		R	R	R	R	R	R
Nilotinib		S					R	R			R								R	R			R		R			R	R	R	R		R	R	R	R	R	R	R	R	R			R					S
17-AAG	R	R	R				R	R			R		R			R			R				R	R	R			R	R	R	R	R	S	R	R	R	R	S	R	R	R	S		R
PLX4720	R	R	R				R	R			R		R			R			R				R	R	R			S	R	R	R	R	R	R	R	R	R	R	R	R	R	R		R
PD-0332991		R	R				R	R			R								R				R		R			S	R	R	R		S	R	R	R	R	R	R	R	R			R
PD-0325901	R	R	R				R	R			R		R			S			S				S	R	R			R	R	R	R	R	R	R	R	S	S	R	R	R	R	S		S
Nutlin-3	R	R	R				R	R			R		R			R			R				R	R	R			R	R	R	R	R	R	R	R	R	R	R	R	R	R	R		R
[truncated: 379 more columns]

## Sheet: Table S4. CTRP Drugs' profiles
Table S4. CTRP drugs' profiles.
drug	threshold
afatinib	-0.0387962
axitinib	2.50688
olaparib	4.2225
AZD6482	2.8711
AZD7762	-2.1803
AZD8055	-3.00971
bexarotene	3.05995
BI-2536	-6.15123
bleomycin A2	0.905453
BMS-345541	1.55438
BMS-536924	1.89442
BMS-754807	-0.347586
bortezomib	-5.39329
bosutinib	0.734369
CAL-101	3.39637
SN-38	-4.42118
CHIR-99021	3.2728
crizotinib	0.776197
cytarabine hydrochloride	-0.973566
dabrafenib	3.50194
dasatinib	0.245189
docetaxel	-6.64815
doxorubicin	-1.76676
erlotinib	0.993559
etoposide	0.295494
EX-527	4.53561
GDC-0941	0.993363
gefitinib	1.74621
gemcitabine	-4.74216
GW-843682X	-0.656681
imatinib	3.2338
serdemetan	2.31218
JQ-1	-1.02116
KU-55933	2.88881
lapatinib	1.62743
masitinib	2.60001
methotrexate	-4.97251
MG-132	-0.207603
mitomycin	0.747447
MK-2206	1.82152
nilotinib	1.54655
nutlin-3	3.64241
NVP-BEZ235	-2.71855
NVP-TAE684	0.681314
obatoclax	-1.60635
OSI-027	1.18329
OSI-930	1.5543
PAC-1	0.880191
paclitaxel	-6.53301
parthenolide	2.4779
pazopanib	1.69718
PHA-793887	0.521319
PI-103	-1.28653
PIK-93	1.49526
piperlongumine	0.921926
PLX-4720	3.1045
QS-11	1.85805
ruxolitinib	3.56624
SNX-2112	-3.31217
sorafenib	1.47707
sunitinib	1.25464
tamoxifen	2.65013
temozolomide	3.89585
temsirolimus	0.9841
TG-101348	0.557859
TGX-221	3.39122
TPCA-1	1.10441
trametinib	-2.87154
tubastatin A	2.84801
TW-37	-0.120725
UNC0638	1.19109
vorinostat	0.276891
VX-680	0.843676
YK 4-279	0.161329
YM-155	-5.11433
ZSTK474	-0.997349

## Sheet: Table S5. CTRP binary table
Table S5. CTRP drugs' binary table.
	Panc 02.03	NH-6	HuT 78	CAL-51	KALS-1	MHH-CALL-3	SUP-B15	U-937	ME-1	A673	LXF-289	NB1	AML-193	NCI-H841	KYSE-180	CAL-29	HCC1500	NCI-H1395	HOP-62	SF539	COLO-684	OVISE	HCC2935	ACC-MESO-1	PANC-1	NCI-H1755	SCLC-21H	ChaGo-K-1	Malme-3M	GA-10	Hs 766T	Daudi	HCC-95	P3HR-1	KMS-34	JURL-MK1	Pfeiffer	SU-DHL-1	KASUMI-2	SNU-308	MDA-MB-361	MCAS	HMC-1-8	JHH-1	KE-97	NAMALWA	SNU-685	TE-4	HEC-251
afatinib	R	R	R	R	R	R	R	R	R	R	R	R	R	R	R	R	R		R	R	R	R	S	R		R		R		R	R	R	R				R		R	R	S	R	R	R	R	R	R	S	R
axitinib	R	S	S	R	R	S	S	R	R	S	S	S	S	S	R		S	R	R	S	R	R	R	R	R	S		R		S	R	S	S	R	S	S		R	S	R	R	R	R	R	S	S	R	R	R
AZD7762		R	R	R	R	S	R	R	R	S	R	R	S	R	R	R	R	R	R	S	R	R	R	R		R		R	R	S	R	S	R	R	R	S	S	R	R	R	R	R	R		R	R	R	R	R
AZD8055	R	R	R	R	R	R	R	R	R		R	R	R	R	R	R	S	S	R	R	S	R	R	R		R	R	R	R	S	R	S	R	R	S	R	S	R	R	R	R	R	R	R	R	S	R	R	R
bexarotene		R	S	R		R	R	R	R		R	R	R	R		R	R	R	R	S	R	R	R	R		R		R		R	R	R	R	R		R	R	R	R	R	R	R	R		R	R	R	R	R
BI-2536	R	R	R	R		R	S	R	S	S	R	S	R	R	R	R	R	R	R		R	R	R	R		R	S	R	R	S	R	R	R	R	S	R	R	R	S	R	R	S	R	R	R	R	R	R	R
bleomycin A2	R	R	R	R		R	R	R	R		R	R	R	R		R	R	R	R	S	R	R	R	R		R		R		R	R	S	R	R		R	R	S	R	R	R	S	R	R	S	R	R		R
BMS-345541	R	R	S	R		R	R	S	R		R	R	S	R			R	R	R	R	R		R	R		R		R		R	R	R	R	R	R	S	R	S	S	R	R	R	R	R	S	R	R	R	R
BMS-754807	R	S	R	R		R	R	R	R		R	R	S	R		R	R	R	R	R		R	R	R		R		R		R	R	R	R	R	S	R	R	R	R	R	R	R	R	R	R	R	R	R	R
bortezomib	R	R	S	R		R	S	R	R	R	R	R	R	R	R	R	S	R	R	R	R	R	R	R		R		R	R	S	R	S	R	R	R	R	S	S	R	R	R	R	R	R	R		R	R	R
bosutinib	R	R	R	R	R	R	S	R	R	R	R	R	R	R	R	R	R	R	R	R	R	R	S	R		R		R	R	S	R	S	R	R	S	S	S	R	S	R	R	R	R	R	S	R	R	R	R
CAL-101	R	R	R	R		R	R	S	R		R	R	R	R		R	R	R	R	R	R	R	R	R		R		R	R	S	R	S	R	R	S	R	S	R	S	R	S	R	R	R	S	R	R		R
SN-38	R		R	R		S	S	R	R		R		S			R	R	R	S	S	R	R	R	R		R		R	R		R	S	R	R		R		S	S	R	R	R	R	R	S		R		R
crizotinib	R	S	S	R		R	S	R	R	S	R	S	S	R	R	R	R	R	R	R	R	R	R	R		R		R	R	S	R	S	R	R	R	S	S	S	S	R	R	R	R	R	R		R	R	R
cytarabine hydrochloride	R	R	R	R	R	S	S	S	R	S	R		S	R	R	R	R	R	R	R	R	R	R	R		R		R	R	S	R	R	R	R	R	S	R	R	S	R	R	R	R	R	R	S	R	R	R
dabrafenib	R	R	R				R						R	R			R	R	R	R	R		R					R	S	S	R	S					S		S		R			R		R	R
dasatinib	R	R	R	S		S	S	R	R	R	S	R	R	R	S	S	R	R	R	S		R	R	R		S		R		S	S	S	R	R	R	S	S	R	R	R	R	S	R	S	S	R	S	S	R
docetaxel	R	S	R				S			S			R	S			R	R	R	R	S		R					R	R	S	R	S					S		R		R			R		S	R
doxorubicin	R	S	R	S		S	S	S	R		R	S	S	R		R	R	R	R	R	R	R	R	R		R		R	R	S	R	S	R	R	S	S	R	S	S	R	R	R	R	R	S	S	R	R	R
erlotinib	R	R	R	R		R	R	R	R	R	R	R	R	R	R	R	R	R	R	R		R	S	R		R		R	R		R	R	R	R	R	R	R	R	R	R	R	R	R	R	R	R	R	R	R
etoposide	R	S	R	R		S	S	S	R		R	R	R	R		R	R	R	R	R	R	R	R	R		R		R	R	S	R	S	R	R	S	R	R	S	S	R	R	R	R	R	S	S	R	R	R
EX-527	R	R	S	R		R	R	R	R		R	R		R		R	R	R	R	R	R	R	R	R		R		R		R	R	R	R	R	S	R	S	R	R	R		R	R	R	R	R	R	R	R
GDC-0941	R	R	S	S	R	S	R	R	R		R	S	S	R	R	S	R	R	R	S	S	R	S	R		R		R	R	S	S	S	R	S	S	R	S	R	S	S	S	R	R	R	R	S	R	R	R
gefitinib	R	R	R	R	R	R	R	R	R	R	S	R	R	R	S	R	S	R	R	S	R	R	S	R	R	R		R	S	S	R	R	S	R	S	S	S	R	R	S	R	R	R	R	R	R	R	S	R
gemcitabine	R	R	R	R		R	R		R			R	R	R		R	R	R	R	R	R	R	R	R	R			R	R	S	R	R	R	R		S	R	R	S	R	R	R	R	R	R	S	R	R	R
GW-843682X	R	R	S	R		R	R	R	R	R	R	R	R	R	R	S	R	R	R	R	R	R	R	R		R		R		S	R	R	S	R	R		S	R	R	R	R	R	R	R	R		R	R	R
imatinib	R		R	R		R	S	R	R	S	R	R	R	R	R	R	R	R	R	R	R	R	R	R	R	R		R	R	S	R	S	R	S	S	S	S	S	R	R	R	R	R	R	R	R	R	R	R
serdemetan	R	S	R	S		S	S	R			R	R	R	R		R	R	R	R	R		R	R	R		R		R	S	S	R	S	R	R	S	S	S	S	S	R	R	R	R	R	S	S	R	R	R
KU-55933	R	R	S	R	R	R	R	S	R		S	R	R	R	R	R	R	R	R	R		R	R	R		R		R		S	S	S	R	R	S	R	S	S	R	R	R	R	R	R	R	S	R	R	R
lapatinib	R		R	R		R	R	R	R	R	R	R	R	R	R	R	S	R	R	R	R	R	S	R		R		R		S	R	R	S	R	S	R	R	R	R	R	R	R	R	R	R	R	R	S	R
masitinib	R	R	S	R		R	S	R	R		R	R	S	R		R	R	R	R	S	R	R	R	R		R		R		S	R	S	R	R	S	S	S	S	R	R	R	R	R	R	R		R	R	R
methotrexate	R	R	R	R	R	R	R	S	R	R	R	R	S	R	R	R	R	R	R	R	R	R	R	R		R		S	R	R		R	R	R	R	R	R	R	R	R	R	R	R	R	R	R	R	R	R
MG-132	R	R					R			R				R			R	R			R							R		S		R					S							R		R	R
mitomycin	R	S	S	S		S	S	R	R		R	S	S	R		S	R	R	R	R	S	R	R	R	R	R		R	R	S	R	S	S	R	S	S	R	S	S	R	R	R	R	R	S	S	R	S	R
MK-2206	R	R	S	S	R	R	R	S			S	S	R	R	R	S	R	R	R	S	S	R	R	R		S		R	R	S	R	S	R	R	S	R	S	R	S	R	S	R	R	R	R		R	R	R
nilotinib	R	R		R	R	R	R	R	R	R	R	R	R	R	R	R	R	R	R	R		R	R	R		R		R			R	S	R	R	S	S	R	R	R	R	R	R	R	R	R	R	R		R
nutlin-3	R	S	S	S	R	S	S	R	R		R	S	S	R	R	R	S	S	R	S	S	R	R	R				R		S	R	S	R	R	S	S	S	S	S	R	R	R	R	R	S	R	R	S	R
NVP-BEZ235	R	R	R	S	R	R	R	R	R		R	R	R	R			R	R	R	R	S		R		R	R		R	R	S	S	S		R	S		S		S		S	R		R		R	R	R
NVP-TAE684	R	S	S	S		R	R	R	R	S	S	S	S	S	R	R	R	R	R	R		R	R	R		R		R		S	R	S	R	R	S	S	S	S	R	R	R	R	R	R	R	R	R	S	R
obatoclax	R	R	R	R		R	S	R	R		R	R	R	R		R	R	R	R	R	R	R	R	R		R		R	R	S	R	S	R	R	S	R	S	R	S	R	R	R	R	R	S	S	R	S	R
OSI-027	R	R	R	R		R	R	R	R	R	R	R	R	R		R	S	R	R	R	S	R	R	R		R		R	R	S	R	S	R	R		S	S	R	R	R	S	S	R	R	R	R	R	R	R
OSI-930	R		R	R		R			R		R	R	R	R			R	R	R	R		R	R	R		R		R	R		R		R	R	S	S		R	R	R	R	R	R	R	R		R	R	R
PAC-1	R	R	S	R		R	R	R	R		R	R	S	R		R	R	R	R	R	R	R	R	R		R		R	R	S	R	S	R	R		R	S	R	S	R	R	R	R	R	R	R	R		R
paclitaxel	R	S	R	R		S	S	S	R	S	R	S	R	S	R	R	R	R	R	R	R	R	R	R	S	R	S	S	R	S		S	R	R	S	R	S	R	S	R	R	S	R	R	S	S	R	R	R
parthenolide	R	R	S	R		R	S	R	R	S	R	R	S	R	R	R	S	R	R	S	S	R	S	R		R		R		S	R	S	R	R	R	R	S	R	S		S	R	R	R	R	S	R	R	R
pazopanib	R	R	R	R		R	R	R	R		R	R	R	R		R	R	R	R	S	R	R	R	R	R	R		R		S	R	S	R	R	R	R	S	R	R	R	R	R	R	R	R	R	R	R	R
PHA-793887	R	R	S	S		R	R	S	R		R	R	R	R		R	R	R	R	R	R	R	R	R	R	R		R		S	R	S	R	R	S	S	S	S	S	R	R	S	S	R	S	S	R	R	R
PI-103	R	R	R	R		R	R	R	R		R	R	R	R			R	R	R	R	S	R	R	R	R	R		R	R	S	R	S	R	R	S		S	R	S	R	R	R	R	R	R	R	R	R	R
PIK-93	R	R	S	R		R	R	R	R		R	R	S	R		R	R	R	R	R	R		R	R		R		R	R	S	R	S	R	R	S	R	S	R	S	R	R	R	R	R	R		R	R	R
piperlongumine	R	R	S	R		S	R	R	S		R	R	R	R			R	R	R	R	R	R	R	R		R		R	R	S	R	S	R	R	S	R	S	R	S	R	R	R	R	R	R	R	R	R	R
PLX-4720	R	R	R	R	R	R	R	R	R		S	R	R	R	R	R	R	R	R	S		R	R	R		S		R	S	R	R	R	R	R	S	S	S	R	R	R	R	R	R	R	S	R	R	R	R
QS-11				R												R						R		R									R			R		R		R			R		R				R
ruxolitinib	R	R	R	R		R	R	S	R		S	S	S	R		R	R	R	R	S	S	R		R		S		R		S	R	R	R	R	S	S	S	S	R	R	R	R	R	R	S	R	R	R	R
SNX-2112	R	R	R	R		R	R	S	R		R	R	R	R		R	R	R	R	R	R	R	R	R		R	R	R	R	S	R	S	R	R	S	R	R	R	R	R	S	R	R	R	R	R	R	R	R
sorafenib	R	R		R		R	R	R		R	R	R	S	S	R	R	R	R	R	R	R	R	R	R		R		R	R	S	R	R	R	R	R	R	S	R	R	R	R	R	R	R	R	R	R	R	R
sunitinib	R	R		R		R	R	R	R	S	R	S	S	R	R	S	R	R	R	R	R	R	R	R		R		R	R	S	R	R	R	R	R	S	S	S	R	R	R	R	R	R	S	R	R	R	R
tamoxifen	R	R	R	R		R	R	R	R		R	R	S	R		S	R	R	R	R	R	R	R	R		R		R		R	R		R	R	R	R	R	R	R	R	R	R	R	R	R	R	R	R
temozolomide	R	R	R	R		R	R	R	R		R	R	R	R			R	R	R	R	R	R	R	R		R		R	R	R	R	R	R	R	R	R	R	R	R	R	R	R	R	R	R	R	R	R	R
temsirolimus				R	R	R		R	R		R	R			R	S						R		R		R							R	R	S	S		R		R		R	R		S			R	R
TG-101348	R	R	S	R		S	R	R	R		R	R	S	R		R	R	R	R	R		R	R	R		R		R		R	R	R	R	R	R	R		R	S	R	R	R	R	R	S	R	R	R	R
TGX-221	R	R	R	R		R	R	R	R	R	S	R	R	R	R	R	R	R	R	R		R	R	R		R		R		S	R	S	R	R	S	R	S	R	S	R	R	R	R	R	S	R	R	R	R
TPCA-1	R	R	S	R		R	R	R	R		R	R	S	R		R	R	R	R	R	R	R		R	R	S		R		R	R	R	R	R	S	R	S	R	R	R	R	R	R	R	R	R	R	R	R
trametinib	R	R	S				R						S	R			R	R	R	R	R		R					R	S	R	S	R					R		R		R			R		R	R
tubastatin A				R		R		R	R		R	R				R						R		R		R							R	R	S	R		R		R		R	R		R			R	R
TW-37	R	R	R	R		R	R	R	R		R	R	R	R			S	R	R	R	S		R	R		R		S	R	S	R	S	R	R	S	R	S	R	S	R	R	R	R	R	R	S	R	R	R
vorinostat	R	R	S	R	R	R	R	R	R	R	R	R	S	R	R	R	R	R	R	R	R	R	R	R		R		R		R	R	R	R	R	S	R	R	R	S	R	R	R	R	S	S	R	R		R
VX-680			S										S						R	R			R						R		R								S		R
YK 4-279	R	R	R	R		R	R	S	R		R	R	S	R		R	R	R	R	R	R	R	R	R	R	R		R		S	R	R	R	R	R	R	S	S	R	R	R	R	R	R	S	R	R		R
YM-155	R	R	R	R		R	S	R	R		R	R	R	S		R	R	R	R	S		R	R	S		R		R	R	S	R	S	R	R		R	S	S	S	R	R		R	R	S	S	R		S
ZSTK474	R	R	R	R		R	R	R	R		R	R	R	R		R	R	R	R	R	R	R	R	R		R		R		R	R	R	R	R	S	R	S	R	S	R	S	R	R	R	R		R	R	R
[truncated: 723 more columns]

## Sheet: Table S6-9
Table S6. Common hyperparameters of Super.FELT, MOLIF, AE and ANNF for cross validation and external validation test.
margin	lr_E_Encoder	lr_M_Encoder	lr_C_Encoder	out_dim_E_Encoder	out_dim_M_Encoder
1	0.01	0.01	0.01	256	32
out_dim_C_Encoder	mini_batch	lr_CL	E_variance_threshold	M_variance_threshold	C_variance_threshold
64	55	0.01	1	0.00015	0.2
Table S7. Non-common hyperparameters of Super.FELT, MOLIF, AE and ANNF for cross validation and external validation test.
Hyperparameter Set	epoch_E_encoder	epoch_M_encoder	epoch_C_encoder	epoch_CL	dr_ encoder	dr_classifier	wd_ encoder	wd_classifier
Super.FELT_Set1	10	3	5	5	0.1	0.1	0	0
Super.FELT_Set2	10	3	5	5	0.3	0.3	0.01	0.01
Super.FELT_Set3	10	3	5	5	0.3	0.3	0.01	0.05
Super.FELT_Set4	10	3	5	5	0.5	0.5	0.01	0.01
Super.FELT_Set5	10	3	5	5	0.5	0.7	0.15	0.1
Super.FELT_Set6	10	3	5	5	0.3	0.5	0.01	0.01
Super.FELT_Set7	10	3	5	5	0.4	0.4	0.01	0.01
Super.FELT_Set8	10	3	5	5	0.5	0.5	0.1	0.1
MOLIF_Set1	-	-	-	10, 0.1*	0.1	0.1	0	0
MOLIF_Set2	-	-	-	15, 0.2*	0.3	0.3	0.01	0.01
MOLIF_Set3	-	-	-	20, 0.4*	0.3	0.3	0.01	0.05
MOLIF_Set4	-	-	-	10, 0.1*	0.5	0.5	0.01	0.01
MOLIF_Set5	-	-	-	15, 0.3*	0.5	0.7	0.15	0.1
MOLIF_Set6	-	-	-	20, 0.4*	0.3	0.5	0.01	0.01
MOLIF_Set7	-	-	-	15, 0.2*	0.4	0.4	0.01	0.01
MOLIF_Set8	-	-	-	10, 0.5*	0.5	0.5	0.1	0.1
AE_Set1	10	10	10	10	0.1	0.1	0	0
AE_Set2	10	10	10	10	0.3	0.3	0.01	0.01
AE_Set3	10	10	10	10	0.3	0.3	0.01	0.05
AE_Set4	10	10	10	10	0.5	0.5	0.01	0.01
AE_Set5	10	10	10	10	0.5	0.7	0.15	0.1
AE_Set6	10	10	10	10	0.3	0.5	0.01	0.01
AE_Set7	10	10	10	10	0.4	0.4	0.01	0.01
AE_Set8	10	10	10	10	0.5	0.5	0.1	0.1
ANNF_Set1	-	-	-	10	-	0.1	-	0
ANNF_Set2	-	-	-	15	-	0.4	-	0.01
ANNF_Set3	-	-	-	20	-	0.4	-	0.01
ANNF_Set4	-	-	-	10	-	0.5	-	0.05
ANNF_Set5	-	-	-	15	-	0.3	-	0.05
ANNF_Set6	-	-	-	20	-	0.3	-	0.05
ANNF_Set7	-	-	-	15	-	0.7	-	0.15
ANNF_Set8	-	-	-	10	-	0	-	0
	* is lambda, which is used as a ratio of triplet loss in the integrated loss function.
Table S8. Hyperparameter candidates used in github (https://github.com/hosseinshn/MOLI) of Sharifi-Noghabi et al (2019) for parameter tuning.
Mini batch	37	30	64
Hidden dimension of encoder	128	64	32
Margin	0.4	1	1.5
Epoch	10	15	20	30	40	50
	60	70	80	90	100
Learning rate	0.3	0.4	0.5	0.6	0.7	0.8
Weight decay CL	0.01	0.001	0.1	0.0001
Lambda	0.1	0.2	0.3	0.4	0.5	0.6
Table S9. Hyperparameter sets used in MOLI’s cross validation test.
Hyperparameter Set	Epoch	Lambda	Mini batch	out_dim of encoders	lr_E_Encoder	lr_M_Encoder	lr_C_Encoder	wd_Classifier	lr_Classifier	dr	margin
Set1	20	0.4	30	128	0.5	0.01	0.5	0.001	0.1	0.5	1
Set2	10	0.4	30	64	0.5	0.01	0.5	0.001	0.05	0.5	1.5
Set3	20	0.1	37	128	0.5	0.5	0.05	0.01	0.01	0.5	1
Set4	60	0.4	64	128	0.05	0.5	0.1	0.0001	0.05	0.5	0.5
Set5	50	0.1	64	64	0.5	0.01	0.01	0.01	0.05	0.5	1
Set6	30	0.3	30	128	0.5	0.01	0.05	0.001	0.5	0.5	1.5
Set7	30	0.1	30	64	0.1	0.05	0.5	0.001	0.05	0.5	1.5
Set8	90	0.4	30	32	0.5	0.01	0.1	0.001	0.05	0.5	1
		lr: leaning rate, wd: weight decay, E: expression, M: mutation, C: CAN

## Sheet: Table S10. C.V for GDSC
Table S10. The average AUC of 5x5-fold cross validation on 243 drugs with each best hyperparameter set.
	Super.FELT (Set5)	MOLIF (Set8)	AE (Set2)	ANNF (Set2)	MOLI (Set7)	Super.FELT E (Set8)	Super.FELT M&C (Set1)	AutoBorutaRF	SVM
(5Z)-7-Oxozeaenol	0.828552	0.795048	0.807623	0.80618	0.792929	0.822398	0.614687	0.792786	0.806066
17-AAG	0.694055	0.679207	0.705707	0.687649	0.65166	0.704246	0.489515	0.665444	0.68041
5-Fluorouracil	0.82129	0.804552	0.794197	0.791469	0.833879	0.816872	0.683029	0.787202	0.811077
A-443654	0.628628	0.614979	0.615518	0.654406	0.575017	0.606675	0.585267	0.574801	0.623615
A-770041	0.681488	0.665647	0.627036	0.638894	0.666801	0.672389	0.53349	0.671571	0.675396
ABT-263	0.837521	0.804742	0.814053	0.817545	0.824669	0.828744	0.591074	0.838925	0.827661
ABT-869	0.745307	0.722767	0.729609	0.721696	0.728421	0.742984	0.630313	0.716397	0.687948
ABT-888	0.651644	0.668565	0.649773	0.649082	0.646062	0.663057	0.564912	0.609139	0.647661
AC220	0.820844	0.794334	0.812976	0.785398	0.803927	0.823809	0.627878	0.820376	0.786568
Afatinib	0.841216	0.835112	0.83604	0.82862	0.847256	0.852029	0.609864	0.837007	0.846294
Afatinib (rescreen)	0.867893	0.852549	0.853509	0.840176	0.860269	0.864149	0.631526	0.848451	0.853628
AG-014699	0.70964	0.679968	0.685059	0.74017	0.709463	0.711499	0.60863	0.604032	0.730521
AICAR	0.809295	0.798465	0.795591	0.768176	0.797313	0.821339	0.595953	0.806717	0.780751
AKT inhibitor VIII	0.577621	0.559426	0.57143	0.563941	0.58378	0.567858	0.548541	0.550462	0.608762
AMG-706	0.60204	0.616214	0.583456	0.596097	0.588202	0.592074	0.525769	0.561928	0.58753
AP-24534	0.771383	0.776214	0.778118	0.761247	0.746616	0.765814	0.663976	0.762705	0.714384
AR-42	0.855766	0.859814	0.845068	0.812931	0.861398	0.860913	0.648564	0.869769	0.802733
AS601245	0.522108	0.534316	0.520124	0.525655	0.531255	0.516613	0.520236	0.516721	0.503519
AS605240	0.753297	0.725607	0.735374	0.733167	0.755072	0.757388	0.56517	0.745043	0.750525
AT-7519	0.892012	0.89321	0.89859	0.857039	0.886386	0.915817	0.723395	0.913676	0.887761
ATRA	0.760782	0.743827	0.756203	0.724142	0.744099	0.763219	0.58045	0.74603	0.742348
AUY922	0.614731	0.629332	0.649516	0.649244	0.65319	0.595623	0.535438	0.591869	0.59386
AV-951	0.822119	0.816734	0.826601	0.78271	0.82432	0.827956	0.679444	0.813717	0.786815
Axitinib	0.7595	0.736709	0.762684	0.727203	0.743453	0.769284	0.585641	0.708146	0.72609
AZ628	0.847756	0.823441	0.803698	0.818585	0.81727	0.851055	0.57484	0.805111	0.846137
AZD-0530	0.753953	0.708778	0.693765	0.727038	0.69503	0.746104	0.540458	0.656957	0.685311
AZD7762	0.753931	0.731643	0.757519	0.763078	0.779286	0.753138	0.628607	0.711164	0.73865
AZD8055	0.793051	0.773286	0.795271	0.758998	0.792326	0.792292	0.690216	0.800636	0.765567
BAY 61-3606	0.746931	0.733746	0.713086	0.692133	0.7289	0.723795	0.607438	0.676649	0.683005
Bexarotene	0.592477	0.590698	0.618834	0.570398	0.583622	0.601369	0.503528	0.552397	0.561991
BI-2536	0.715476	0.701748	0.727093	0.67672	0.701547	0.718344	0.533684	0.778447	0.67249
BIRB 0796	0.572092	0.55461	0.570163	0.568202	0.581248	0.549735	0.484816	0.566782	0.572566
BIX02189	0.857022	0.846468	0.867462	0.836854	0.867077	0.858445	0.747064	0.854937	0.846594
Bleomycin	0.605677	0.549989	0.564706	0.594261	0.573595	0.572743	0.543365	0.539232	0.574029
Bleomycin	0.807966	0.778628	0.767975	0.804358	0.802454	0.795358	0.566194	0.766164	0.792351
BMN-673	0.757501	0.719072	0.703183	0.72149	0.74896	0.743309	0.613894	0.644099	0.720829
BMS-345541	0.767695	0.729947	0.76878	0.729365	0.766434	0.769056	0.631141	0.782134	0.753503
BMS-509744	0.677806	0.61201	0.645429	0.681041	0.614408	0.649051	0.479	0.548857	0.64251
BMS-754807	0.683072	0.680574	0.682836	0.668998	0.682171	0.685925	0.529211	0.644831	0.656483
Bortezomib	0.732831	0.73459	0.76377	0.696574	0.731177	0.716376	0.676878	0.713399	0.623175
Bosutinib	0.772172	0.71907	0.729048	0.73818	0.755185	0.771425	0.556169	0.664951	0.745087
Bryostatin 1	0.5738	0.519526	0.570902	0.578831	0.538741	0.585361	0.4975	0.532664	0.562018
BX-795	0.772919	0.742069	0.727767	0.711035	0.774351	0.756485	0.649512	0.66407	0.70674
BX-912	0.831804	0.813496	0.828257	0.793868	0.830904	0.830325	0.675948	0.835799	0.805157
CAL-101	0.758366	0.757629	0.76377	0.712569	0.742068	0.748609	0.636244	0.752264	0.748677
Camptothecin	0.778828	0.756817	0.728096	0.743867	0.776958	0.772848	0.673965	0.673238	0.750893
CAY10603	0.899597	0.889482	0.895357	0.864287	0.901812	0.893834	0.700618	0.88173	0.873153
CCT007093	0.601708	0.564137	0.597058	0.572046	0.574645	0.604159	0.508814	0.516557	0.552366
CCT018159	0.637764	0.609121	0.596236	0.608813	0.668384	0.603092	0.584732	0.527595	0.592625
CEP-701	0.76727	0.758822	0.736709	0.70965	0.763338	0.748918	0.638536	0.707706	0.709882
Cetuximab	0.747388	0.741764	0.740199	0.712767	0.726885	0.74595	0.581389	0.72407	0.694274
CGP-082996	0.693817	0.69084	0.684602	0.652056	0.655746	0.701205	0.581267	0.627682	0.572481
CGP-60474	0.726345	0.72511	0.710316	0.731127	0.705974	0.716896	0.48001	0.681716	0.699137
CH5424802	0.722606	0.689527	0.696987	0.676529	0.694338	0.724625	0.524517	0.704827	0.69853
CI-1040	0.849598	0.814095	0.810732	0.820542	0.840163	0.846208	0.611446	0.802496	0.811495
Cisplatin	0.730157	0.668368	0.680897	0.694057	0.68859	0.712966	0.535892	0.565751	0.707872
CMK	0.65435	0.670394	0.670708	0.688082	0.679385	0.670779	0.594802	0.682215	0.614231
CP466722	0.866922	0.858866	0.869102	0.850685	0.868861	0.858722	0.705318	0.873734	0.859858
CP724714	0.639846	0.595138	0.639184	0.585927	0.622751	0.644408	0.501515	0.589032	0.60592
Crizotinib	0.757889	0.733861	0.722293	0.743517	0.721402	0.748938	0.630079	0.727765	0.742193
CUDC-101	0.850614	0.816653	0.845782	0.82065	0.856506	0.852974	0.651479	0.806151	0.795646
CX-5461	0.718764	0.698544	0.693945	0.680443	0.697458	0.719151	0.621322	0.72121	0.717215
Cyclopamine	0.718542	0.703166	0.713507	0.675161	0.703569	0.728282	0.560782	0.698468	0.645669
Cytarabine	0.769425	0.727572	0.744472	0.755375	0.756607	0.750053	0.640441	0.669806	0.74964
Dabrafenib	0.837974	0.817714	0.810009	0.8064	0.819763	0.831939	0.613433	0.805347	0.794626
Dasatinib	0.80543	0.782021	0.790256	0.788341	0.78175	0.813786	0.537466	0.808446	0.784947
DMOG	0.753754	0.724961	0.729354	0.733133	0.73619	0.746944	0.56313	0.676729	0.692054
Docetaxel	0.78983	0.782458	0.831128	0.813634	0.806455	0.811315	0.557121	0.772959	0.75416
Doxorubicin	0.623416	0.616019	0.589644	0.645275	0.702962	0.574792	0.637279	0.525815	0.598784
EHT 1864	0.698419	0.655263	0.66891	0.668382	0.653346	0.691943	0.576656	0.652546	0.654185
EKB-569	0.784549	0.758248	0.76261	0.754921	0.759587	0.783115	0.610562	0.724814	0.752875
Elesclomol	0.642647	0.631298	0.656557	0.694022	0.648017	0.620463	0.568394	0.531101	0.635001
Embelin	0.712405	0.681224	0.702489	0.680992	0.70443	0.680422	0.670105	0.616276	0.625928
Epothilone B	0.642934	0.660259	0.706237	0.643879	0.713099	0.66296	0.537147	0.567579	0.594164
Erlotinib	0.725319	0.720783	0.673246	0.72479	0.68989	0.721958	0.51606	0.750044	0.690266
Etoposide	0.749254	0.759786	0.736488	0.746805	0.75988	0.731727	0.720639	0.684515	0.680551
EX-527	0.736869	0.720337	0.752399	0.669827	0.735578	0.746998	0.535865	0.733596	0.691289
FH535	0.686782	0.669638	0.744309	0.670667	0.675915	0.703839	0.532442	0.665756	0.671783
FK866	0.560001	0.687808	0.622732	0.727534	0.645896	0.728324	0.484861	0.703863	0.577486
FMK	0.75995	0.771449	0.762941	0.741253	0.772473	0.767937	0.634837	0.755543	0.772173
FR-180204	0.767477	0.743891	0.750966	0.751749	0.745217	0.770705	0.620503	0.731362	0.753682
FTI-277	0.619507	0.627825	0.626344	0.638044	0.619044	0.642652	0.566677	0.596864	0.580129
GDC0941	0.743895	0.686475	0.699789	0.66201	0.678602	0.721941	0.574646	0.693515	0.714984
GDC0941 (rescreen)	0.568957	0.55939	0.556595	0.563928	0.553579	0.583459	0.529507	0.562725	0.572787
Gefitinib	0.809724	0.804017	0.804532	0.791549	0.81493	0.807128	0.618653	0.793099	0.8112
Gemcitabine	0.710932	0.657832	0.651901	0.672228	0.69211	0.684799	0.580203	0.564254	0.639825
Genentech Cpd 10	0.778158	0.778977	0.794579	0.757715	0.76974	0.770287	0.640468	0.783455	0.75416
GNF-2	0.581017	0.533346	0.553749	0.553244	0.557457	0.551352	0.493866	0.566669	0.595608
GSK1070916	0.819833	0.817358	0.807518	0.780453	0.812641	0.817804	0.647254	0.808753	0.800967
GSK-1904529A	0.52351	0.485264	0.498474	0.508971	0.5242	0.513067	0.516573	0.4858	0.499574
GSK2126458	0.773578	0.756124	0.776038	0.741088	0.781007	0.779364	0.65649	0.747869	0.726957
GSK429286A	0.803211	0.777187	0.790578	0.782499	0.794825	0.806262	0.653737	0.780708	0.781962
GSK-650394	0.624204	0.582246	0.590168	0.616478	0.603112	0.644567	0.511245	0.560406	0.518389
GSK690693	0.786518	0.751273	0.753324	0.752967	0.776009	0.776495	0.624236	0.75809	0.778328
GW 441756	0.566402	0.536264	0.509117	0.583285	0.543758	0.542737	0.562282	0.54462	0.57153
GW-2580	0.715439	0.675917	0.716062	0.657346	0.706293	0.710634	0.552443	0.724618	0.673043
GW843682X	0.631217	0.580344	0.647767	0.504435	0.573264	0.576468	0.49139	0.725368	0.541124
HG-5-113-01	0.74967	0.731566	0.692521	0.723041	0.727553	0.695616	0.651984	0.691668	0.680308
HG-5-88-01	0.714861	0.666404	0.687518	0.712524	0.710876	0.710401	0.583425	0.611684	0.67493
HG-6-64-1	0.745697	0.72866	0.750168	0.722414	0.730573	0.75671	0.60316	0.690733	0.705483
Imatinib	0.670812	0.628198	0.626292	0.664761	0.637127	0.645554	0.591477	0.57177	0.652932
IOX2	0.633421	0.61019	0.591197	0.620544	0.632468	0.612839	0.562036	0.561059	0.597008
IPA-3	0.808049	0.800494	0.825247	0.737489	0.829264	0.798326	0.678667	0.765893	0.74144
JNJ-26854165	0.702299	0.661254	0.631158	0.672147	0.660033	0.653432	0.62809	0.600847	0.591749
JNK Inhibitor VIII	0.610866	0.564522	0.58231	0.613395	0.573675	0.590974	0.511446	0.554401	0.613545
JNK-9L	0.548002	0.573276	0.536753	0.532183	0.558978	0.542842	0.532218	0.477549	0.500422
JQ12	0.609552	0.596183	0.567339	0.582341	0.585722	0.61647	0.539377	0.57021	0.570217
JW-7-24-1	0.842171	0.833322	0.842256	0.83162	0.847029	0.848295	0.694278	0.831711	0.817722
JW-7-52-1	0.668333	0.642433	0.685002	0.672362	0.614744	0.680348	0.509401	0.632	0.650714
KIN001-055	0.72931	0.684837	0.706158	0.721908	0.674616	0.715952	0.610868	0.608412	0.633881
KIN001-102	0.840385	0.823896	0.841915	0.819853	0.83573	0.845449	0.678031	0.833465	0.823329
KIN001-135	0.656775	0.624538	0.664669	0.658886	0.64276	0.634026	0.512907	0.674783	0.63285
KIN001-236	0.850843	0.832685	0.828691	0.816416	0.845317	0.839029	0.694771	0.840962	0.833693
KIN001-244	0.798195	0.785662	0.793377	0.768864	0.804	0.796882	0.666918	0.798798	0.746018
KIN001-260	0.824709	0.823833	0.823425	0.792659	0.830707	0.82909	0.64475	0.823547	0.830983
KIN001-266	0.599886	0.582463	0.616797	0.534985	0.564467	0.600763	0.508049	0.594536	0.499921
KIN001-270	0.854964	0.83936	0.850847	0.829907	0.847707	0.853071	0.674598	0.838639	0.840777
KU-55933	0.701135	0.70601	0.724831	0.641003	0.695302	0.700251	0.587866	0.715868	0.688635
Lapatinib	0.792997	0.801263	0.797314	0.769604	0.809503	0.793019	0.575756	0.820959	0.773299
LAQ824	0.665406	0.679583	0.672299	0.615581	0.675904	0.661064	0.565208	0.643657	0.608157
Lenalidomide	0.749097	0.714391	0.762575	0.718384	0.731521	0.755928	0.621097	0.740374	0.71024
LFM-A13	0.607898	0.584109	0.585614	0.556161	0.583806	0.622803	0.519332	0.603435	0.592709
LY317615	0.680274	0.664989	0.673169	0.672955	0.655832	0.677211	0.587601	0.610296	0.653471
Masitinib	0.743865	0.742529	0.751187	0.688069	0.753118	0.753021	0.635283	0.743747	0.72301
Methotrexate	0.863664	0.858718	0.859307	0.843204	0.858577	0.868971	0.696459	0.852492	0.84685
MG-132	0.724221	0.767444	0.770082	0.704304	0.71783	0.732149	0.567722	0.707599	0.679568
Midostaurin	0.677852	0.689132	0.710896	0.678731	0.67716	0.699496	0.513377	0.568851	0.612074
Mitomycin C	0.692532	0.641988	0.675635	0.692268	0.677822	0.698627	0.586594	0.593645	0.690234
MK-2206	0.752233	0.696967	0.718866	0.722291	0.715666	0.742101	0.626192	0.718776	0.748412
MP470	0.623431	0.593137	0.627838	0.59859	0.653151	0.648798	0.588767	0.650164	0.595765
MPS-1-IN-1	0.801658	0.778267	0.812709	0.776513	0.759502	0.795907	0.573771	0.754497	0.722078
MS-275	0.661174	0.663572	0.640508	0.637725	0.642405	0.696934	0.425823	0.639573	0.694426
NG-25	0.82769	0.818132	0.830381	0.791753	0.823636	0.826884	0.675663	0.845934	0.841569
Nilotinib	0.72611	0.696077	0.688703	0.679405	0.696406	0.710244	0.538001	0.692041	0.718325
NPK76-II-72-1	0.874396	0.875707	0.893775	0.846901	0.879793	0.887867	0.678785	0.883326	0.850048
NSC-207895	0.707382	0.700764	0.690526	0.706216	0.7188	0.699546	0.620463	0.651898	0.687488
NSC-87877	0.591482	0.571028	0.550676	0.56332	0.555381	0.575946	0.515168	0.554281	0.561573
NU-7441	0.729252	0.697388	0.726609	0.689523	0.71595	0.717884	0.595382	0.701649	0.68928
Nutlin-3a	0.844712	0.826001	0.75455	0.823575	0.841553	0.807815	0.753479	0.852874	0.82588
NVP-BEZ235	0.61571	0.569568	0.630441	0.571695	0.57558	0.591752	0.575346	0.528686	0.539321
NVP-BHG712	0.866997	0.83989	0.857349	0.852723	0.859692	0.862282	0.703015	0.846458	0.847841
NVP-TAE684	0.666909	0.633633	0.669277	0.694841	0.610778	0.680719	0.510141	0.586658	0.59594
Obatoclax Mesylate	0.702476	0.708931	0.73564	0.696446	0.679449	0.7072	0.541962	0.660154	0.648123
OSI-027	0.792388	0.780616	0.778913	0.779342	0.798438	0.806331	0.716447	0.796165	0.721375
OSI-906	0.728645	0.671068	0.67581	0.717382	0.710467	0.712061	0.531076	0.653045	0.693173
OSI-930	0.808033	0.801114	0.814076	0.783232	0.81538	0.803297	0.66413	0.805326	0.800192
OSU-03012	0.632317	0.58831	0.60634	0.625731	0.631713	0.624767	0.529897	0.542663	0.594361
PAC-1	0.788025	0.774633	0.780041	0.756601	0.786104	0.791294	0.710196	0.772537	0.7803
Paclitaxel	0.651092	0.693626	0.71561	0.68248	0.673732	0.712366	0.515289	0.700487	0.619873
Parthenolide	0.681277	0.649411	0.652622	0.639134	0.664145	0.663129	0.603823	0.660525	0.590171
Pazopanib	0.686779	0.676919	0.700766	0.630184	0.649209	0.691306	0.47589	0.66532	0.669581
PD-0325901	0.81455	0.795612	0.80307	0.798751	0.813143	0.808835	0.598413	0.78401	0.755688
PD-0332991	0.763609	0.724308	0.721536	0.710116	0.737299	0.751512	0.591953	0.636522	0.699208
PD-173074	0.696939	0.664163	0.680647	0.640304	0.682637	0.689375	0.538681	0.679725	0.69268
PF-4708671	0.608586	0.599553	0.621974	0.584313	0.607545	0.640146	0.47798	0.620918	0.594243
PF-562271	0.598631	0.565763	0.578341	0.579464	0.607871	0.595013	0.491712	0.533341	0.53793
PFI-1	0.706887	0.685356	0.675757	0.656989	0.676753	0.707018	0.588808	0.639479	0.643255
PHA-665752	0.607577	0.601604	0.595262	0.600432	0.540364	0.616713	0.504022	0.539839	0.600333
PHA-793887	0.864527	0.854316	0.859265	0.837071	0.863328	0.858771	0.702478	0.865355	0.845863
Phenformin	0.765037	0.741196	0.740834	0.720002	0.747072	0.770793	0.60375	0.730218	0.726599
PI-103	0.836522	0.827455	0.834378	0.793123	0.83997	0.823218	0.711785	0.839934	0.795975
PIK-93	0.848073	0.835865	0.841182	0.833892	0.851231	0.847592	0.692286	0.844491	0.858519
piperlongumine	0.714785	0.666084	0.668001	0.703828	0.677593	0.69083	0.616828	0.590183	0.662759
PLX4720	0.777254	0.744527	0.730136	0.723964	0.729448	0.762257	0.61205	0.719727	0.743908
PLX4720 (rescreen)	0.711382	0.702088	0.68919	0.71283	0.6902	0.703792	0.570609	0.694055	0.673731
PXD101, Belinostat	0.840058	0.841839	0.841824	0.773559	0.833433	0.835141	0.64488	0.832029	0.777085
Pyrimethamine	0.622867	0.614869	0.632314	0.54666	0.587515	0.607686	0.478109	0.592274	0.626549
QL-VIII-58	0.61642	0.586897	0.602886	0.656655	0.552085	0.622354	0.624517	0.538331	0.573393
QL-X-138	0.813682	0.786815	0.813934	0.773622	0.79603	0.810526	0.681755	0.82098	0.762902
QL-XI-92	0.757363	0.728307	0.735032	0.716614	0.748951	0.755995	0.612002	0.752937	0.752764
QL-XII-47	0.645415	0.621498	0.622229	0.619054	0.602013	0.653197	0.581811	0.573453	0.623495
QL-XII-61	0.727179	0.687049	0.679275	0.693223	0.716123	0.711398	0.614779	0.705446	0.709544
QS11	0.568458	0.524813	0.527848	0.586602	0.563907	0.573217	0.495285	0.471652	0.524735
Rapamycin	0.613944	0.592406	0.58893	0.552224	0.592448	0.588452	0.528638	0.592882	0.595068
RDEA119	0.843881	0.819701	0.844499	0.824949	0.850202	0.850466	0.602377	0.818625	0.798164
RDEA119 (rescreen)	0.818255	0.822728	0.824596	0.802802	0.816332	0.833135	0.594083	0.779496	0.785543
RO-3306	0.664872	0.640047	0.650539	0.644339	0.641161	0.671246	0.488705	0.620853	0.615855
Roscovitine	0.653496	0.62492	0.619421	0.671522	0.625229	0.619932	0.569103	0.570621	0.643638
rTRAIL	0.681246	0.585877	0.620424	0.67445	0.624938	0.654571	0.50991	0.635318	0.674417
Ruxolitinib	0.758881	0.740245	0.758403	0.737586	0.758018	0.758952	0.602539	0.7597	0.724046
Salubrinal	0.659426	0.681389	0.710722	0.625704	0.698852	0.685667	0.55737	0.734185	0.654815
SB 216763	0.598441	0.595114	0.588131	0.598559	0.608966	0.605484	0.536609	0.564596	0.590213
SB-505124	0.683888	0.641914	0.639084	0.67063	0.669572	0.663688	0.590869	0.652903	0.678454
SB52334	0.738465	0.710912	0.738991	0.693181	0.722114	0.748511	0.490542	0.738167	0.732634
SB590885	0.754855	0.701709	0.714064	0.725247	0.734092	0.740656	0.613393	0.737324	0.73616
SB-715992	0.777264	0.721151	0.767658	0.69035	0.802686	0.749639	0.722345	0.695345	0.631159
SGC0946	0.698177	0.68771	0.689456	0.643453	0.685115	0.698874	0.651366	0.674635	0.624839
Shikonin	0.579144	0.586467	0.587022	0.574473	0.569216	0.582535	0.538002	0.601973	0.583954
SL 0101-1	0.624008	0.593107	0.592722	0.570436	0.588455	0.637289	0.522443	0.617074	0.582435
SN-38	0.78139	0.76412	0.762213	0.745364	0.778451	0.792742	0.571165	0.707329	0.779865
SNX-2112	0.862701	0.874991	0.867373	0.799554	0.882892	0.856804	0.636827	0.852897	0.804054
Sorafenib	0.694883	0.666559	0.65808	0.675764	0.702251	0.675608	0.666937	0.585785	0.617875
STF-62247	0.7906	0.776329	0.791996	0.754215	0.792238	0.798716	0.645123	0.771956	0.802711
S-Trityl-L-cysteine	0.691622	0.672162	0.68027	0.681486	0.697928	0.668468	0.590991	0.629279	0.687207
Sunitinib	0.687493	0.713533	0.722972	0.681705	0.693411	0.704054	0.60579	0.623274	0.694017
T0901317	0.871394	0.872729	0.874457	0.858474	0.892769	0.870822	0.715344	0.858985	0.85453
TAK-715	0.841062	0.80942	0.831971	0.834583	0.831213	0.835617	0.689139	0.789027	0.806224
Tamoxifen	0.688703	0.648644	0.650547	0.648235	0.66113	0.6784	0.585029	0.645997	0.642628
Temozolomide	0.768353	0.729967	0.751117	0.743971	0.762586	0.775757	0.588555	0.737468	0.736669
Temsirolimus	0.712264	0.680905	0.67856	0.709411	0.697311	0.705005	0.611946	0.668143	0.695487
TG101348	0.852396	0.844107	0.84931	0.820743	0.848363	0.845011	0.677581	0.851361	0.842989
TGX221	0.734383	0.71289	0.710773	0.693894	0.711316	0.735522	0.552836	0.710882	0.737042
Thapsigargin	0.603288	0.595239	0.599525	0.60294	0.576019	0.634774	0.489669	0.473227	0.628819
THZ-2-102-1	0.862702	0.847201	0.866513	0.820305	0.866967	0.87594	0.626716	0.852276	0.808317
THZ-2-49	0.775585	0.772059	0.823751	0.789465	0.803647	0.786671	0.58957	0.744509	0.712176
Tipifarnib	0.549373	0.561674	0.568519	0.524924	0.552217	0.546804	0.525455	0.552487	0.503301
TL-1-85	0.901718	0.903294	0.909484	0.878282	0.902669	0.916033	0.725485	0.898378	0.878683
TL-2-105	0.778974	0.782104	0.780654	0.741148	0.770065	0.786614	0.638486	0.811887	0.761879
TPCA-1	0.857101	0.840537	0.876382	0.842282	0.859392	0.842544	0.69189	0.842158	0.851352
Trametinib	0.836076	0.789621	0.772877	0.79871	0.831177	0.827133	0.564131	0.817102	0.823814
Tubastatin A	0.772198	0.757636	0.750532	0.737246	0.776873	0.766577	0.633346	0.76587	0.783698
TW 37	0.709579	0.704043	0.716676	0.686456	0.689951	0.707389	0.524758	0.595061	0.701984
UNC1215	0.780621	0.790658	0.80714	0.759766	0.788284	0.795238	0.679021	0.783281	0.753339
Vinblastine	0.755291	0.743626	0.77267	0.749647	0.744659	0.782805	0.536075	0.740698	0.788747
Vinorelbine	0.534581	0.518906	0.545992	0.557499	0.58626	0.538156	0.517342	0.46965	0.462959
Vismodegib	0.720646	0.693374	0.692087	0.669244	0.721993	0.729416	0.584846	0.725443	0.699595
Vorinostat	0.802078	0.785173	0.790022	0.750022	0.789199	0.810779	0.541775	0.808799	0.801169
VX-11e	0.753133	0.727904	0.72621	0.718004	0.74631	0.749331	0.591438	0.709972	0.726555
VX-680	0.658647	0.630348	0.62096	0.614887	0.657896	0.635669	0.575203	0.620379	0.63343
VX-702	0.753448	0.746921	0.737495	0.719426	0.768604	0.765089	0.60914	0.763967	0.75213
WH-4-023	0.765139	0.75157	0.76454	0.740597	0.724609	0.773328	0.519881	0.762746	0.744916
WZ-1-84	0.754393	0.684852	0.699533	0.762318	0.705666	0.765927	0.587604	0.678909	0.726936
WZ3105	0.873639	0.844248	0.87055	0.856323	0.862493	0.885457	0.673711	0.872959	0.842852
XAV 939	0.704245	0.681111	0.684087	0.709426	0.693234	0.701175	0.56051	0.678264	0.696899
XL-184	0.751923	0.709767	0.72486	0.719064	0.733327	0.747155	0.656602	0.712639	0.709301
XL-880	0.757879	0.752708	0.768313	0.758551	0.769985	0.758737	0.648361	0.741155	0.729718
XMD11-85h	0.622657	0.650652	0.663884	0.571045	0.629424	0.628318	0.501889	0.676922	0.646864
XMD13-2	0.845377	0.820626	0.843449	0.798167	0.834613	0.850389	0.648348	0.845914	0.819258
XMD14-99	0.85384	0.83836	0.834756	0.837008	0.865106	0.850273	0.69565	0.84635	0.855651
XMD15-27	0.780608	0.792178	0.791004	0.774806	0.800123	0.781215	0.667416	0.76472	0.783097
XMD8-85	0.709079	0.694492	0.689063	0.639535	0.63719	0.727401	0.579749	0.697864	0.654947
XMD8-92	0.56966	0.587277	0.582602	0.515567	0.583393	0.567936	0.430345	0.655042	0.580404
Y-39983	0.748346	0.725926	0.725655	0.707997	0.762097	0.747433	0.63578	0.735535	0.747812
YK 4-279	0.696035	0.669625	0.676833	0.662018	0.684226	0.696797	0.505448	0.616417	0.653744
YM155	0.585741	0.642387	0.633158	0.637022	0.562267	0.597828	0.536016	0.536683	0.548192
YM201636	0.861357	0.842828	0.865233	0.805631	0.860964	0.86234	0.668843	0.851222	0.83106
ZG-10	0.663071	0.656968	0.620742	0.629515	0.662595	0.63514	0.579093	0.650422	0.643216
Zibotentan, ZD4054	0.831506	0.815069	0.83926	0.782168	0.837185	0.821153	0.681412	0.824821	0.808963
Z-LLNle-CHO	0.58887	0.582852	0.625593	0.569722	0.64887	0.626537	0.493093	0.611676	0.586111
ZM-447439	0.784427	0.802331	0.760525	0.746954	0.769169	0.769128	0.694527	0.762378	0.726167
ZSTK474	0.812511	0.813668	0.833684	0.805308	0.815088	0.824583	0.689211	0.813597	0.811248
681640	0.600411	0.603598	0.544951	0.559596	0.613672	0.620806	0.505749	0.526006	0.591853
VNLG/124	0.819889	0.793617	0.779237	0.796041	0.808134	0.808739	0.639975	0.80868	0.814191
AVG	0.729128	0.711647	0.718521	0.705611	0.719992	0.727441	0.593371	0.697862	0.700275

## Sheet: Table S11. SuperFELT CCLE&CTRP
Table S11. The average AUC scores of Super.FELT for each drug of CCLE and CTRP.
drug	test	exteranl	set
17-AAG(CCLE)	0.737098	0.682127	set2
Afatinib(CTRP)	0.854879	0.797932	set8
Axitinib(CTRP)	0.783709	0.794724	set2
AZD7762(CTRP)	0.766159	0.796931	set6
AZD8055(CTRP)	0.794099	0.679286	set1
BI-2536(CTRP)	0.747255	0.509829	set3
Bleomycin(CTRP)	0.622266	0.631363	set1
BMS-345541(CTRP)	0.76453	0.740173	set7
BMS-754807(CTRP)	0.70864	0.67113	set5
Bortezomib(CTRP)	0.73828	0.282929	set1
Bosutinib(CTRP)	0.780428	0.794494	set6
CAL-101(CTRP)	0.760979	0.771579	set1
Crizotinib(CCLE)	0.748994	0.717959	set3
Cytarabine(CTRP)	0.786302	0.831405	set1
Dabrafenib(CTRP)	0.838437	0.840447	set5
Dasatinib(CTRP)	0.823499	0.669406	set4
Docetaxel(CTRP)	0.823926	0.468897	set8
Doxorubicin(CTRP)	0.643145	0.668833	set4
Erlotinib(CCLE)	0.746149	0.698023	set7
Etoposide(CTRP)	0.756494	0.823691	set1
EX-527(CTRP)	0.748003	0.739062	set4
GDC0941(CTRP)	0.73985	0.704338	set7
Gefitinib(CTRP)	0.825609	0.690404	set6
Gemcitabine(CTRP)	0.724127	0.614161	set5
GW843682X(CTRP)	0.628315	0.454406	set1
Imatinib(CTRP)	0.691485	0.681928	set1
JNJ-26854165(CTRP)	0.690731	0.74014	set7
KU-55933(CTRP)	0.713534	0.652569	set3
Lapatinib(CTRP)	0.787425	0.660875	set4
Masitinib(CTRP)	0.74953	0.819566	set5
Methotrexate(CTRP)	0.872635	0.728874	set2
MG-132(CTRP)	0.733217	0.373627	set7
Mitomycin C(CTRP)	0.718973	0.70695	set2
MK-2206(CTRP)	0.771657	0.733043	set7
Nilotinib(CCLE)	0.737792	0.615788	set2
Nutlin-3a(CCLE)	0.857956	0.927991	set1
NVP-BEZ235(CTRP)	0.612478	0.636114	set4
NVP-TAE684(CTRP)	0.719348	0.534907	set7
Obatoclax Mesylate(CTRP)	0.726596	0.672033	set5
OSI-027(CTRP)	0.80818	0.70114	set4
OSI-930(CTRP)	0.812208	0.80766	set5
PAC-1(CTRP)	0.784349	0.734431	set1
Paclitaxel(CTRP)	0.685531	0.449073	set8
Parthenolide(CTRP)	0.666977	0.623022	set5
Pazopanib(CTRP)	0.696206	0.680209	set8
PD-0325901(CCLE)	0.817167	0.853704	set8
PD-0332991(CCLE)	0.767312	0.645174	set8
PHA-665752(CCLE)	0.66656	0.524093	set6
PHA-793887(CTRP)	0.865133	0.82245	set8
PI-103(CTRP)	0.836967	0.784796	set6
PIK-93(CTRP)	0.849707	0.816645	set8
piperlongumine(CTRP)	0.729954	0.727462	set8
PLX4720(CCLE)	0.789001	0.874987	set7
Ruxolitinib(CTRP)	0.756639	0.763462	set4
SN-38(CTRP)	0.805812	0.735446	set4
SNX-2112(CTRP)	0.859655	0.800047	set8
Sorafenib(CCLE)	0.693651	0.551758	set6
Sunitinib(CTRP)	0.710873	0.551532	set3
Tamoxifen(CTRP)	0.710115	0.61735	set6
Temozolomide(CTRP)	0.785831	0.833857	set4
Temsirolimus(CTRP)	0.723477	0.731478	set1
TG101348(CTRP)	0.860227	0.770551	set4
TGX221(CTRP)	0.739484	0.460923	set7
TPCA-1(CTRP)	0.862805	0.784183	set8
Trametinib(CTRP)	0.843427	0.771817	set4
Tubastatin A(CTRP)	0.785884	0.869549	set1
TW 37(CTRP)	0.727426	0.599133	set2
Vorinostat(CTRP)	0.819978	0.793335	set7
VX-680(CTRP)	0.668799	0.724232	set8
YK 4-279(CTRP)	0.70686	0.786077	set4
YM155(CTRP)	0.598355	0.661905	set5
ZSTK474(CTRP)	0.832772	0.772986	set2

## Sheet: Table S12. MOLIF for CCLE&CTRP
Table S12. The average AUC scores of MOLIF for each drug of CCLE and CTRP.
drug	test	exteranl	set
17-AAG(CCLE)	0.712705	0.666324	set4
Afatinib(CTRP)	0.850111	0.782917	set8
Axitinib(CTRP)	0.756087	0.777161	set4
AZD7762(CTRP)	0.763175	0.78486	set7
AZD8055(CTRP)	0.781381	0.692647	set8
BI-2536(CTRP)	0.727261	0.526379	set1
Bleomycin(CTRP)	0.623836	0.602165	set1
BMS-345541(CTRP)	0.763882	0.755931	set8
BMS-754807(CTRP)	0.699618	0.664769	set4
Bortezomib(CTRP)	0.75668	0.274156	set8
Bosutinib(CTRP)	0.767896	0.778317	set4
CAL-101(CTRP)	0.753187	0.747764	set5
Crizotinib(CCLE)	0.73699	0.717203	set4
Cytarabine(CTRP)	0.774395	0.80956	set1
Dabrafenib(CTRP)	0.821354	0.82423	set4
Dasatinib(CTRP)	0.81638	0.66435	set7
Docetaxel(CTRP)	0.807981	0.412316	set8
Doxorubicin(CTRP)	0.656119	0.633857	set1
Erlotinib(CCLE)	0.724914	0.665457	set4
Etoposide(CTRP)	0.749467	0.812568	set8
EX-527(CTRP)	0.743806	0.706234	set8
GDC0941(CTRP)	0.721524	0.70165	set7
Gefitinib(CTRP)	0.818751	0.68314	set2
Gemcitabine(CTRP)	0.708223	0.598311	set7
GW843682X(CTRP)	0.630078	0.533849	set6
Imatinib(CTRP)	0.703584	0.679001	set7
JNJ-26854165(CTRP)	0.689842	0.706582	set6
KU-55933(CTRP)	0.717887	0.661054	set5
Lapatinib(CTRP)	0.803722	0.638051	set4
Masitinib(CTRP)	0.75723	0.813249	set8
Methotrexate(CTRP)	0.866707	0.72181	set1
MG-132(CTRP)	0.751176	0.432667	set7
Mitomycin C(CTRP)	0.71542	0.655481	set1
MK-2206(CTRP)	0.760725	0.733123	set6
Nilotinib(CCLE)	0.701672	0.576578	set1
Nutlin-3a(CCLE)	0.855708	0.905556	set4
NVP-BEZ235(CTRP)	0.604217	0.583941	set5
NVP-TAE684(CTRP)	0.678097	0.570826	set3
Obatoclax Mesylate(CTRP)	0.697992	0.613058	set5
OSI-027(CTRP)	0.809683	0.690281	set2
OSI-930(CTRP)	0.813388	0.795114	set8
PAC-1(CTRP)	0.778207	0.6596	set2
Paclitaxel(CTRP)	0.718214	0.404943	set8
Parthenolide(CTRP)	0.659585	0.642191	set4
Pazopanib(CTRP)	0.671209	0.63456	set4
PD-0325901(CCLE)	0.81169	0.84055	set8
PD-0332991(CCLE)	0.751276	0.609347	set4
PHA-665752(CCLE)	0.621439	0.553114	set6
PHA-793887(CTRP)	0.861465	0.808339	set3
PI-103(CTRP)	0.84816	0.759271	set5
PIK-93(CTRP)	0.851968	0.820732	set5
piperlongumine(CTRP)	0.709234	0.639033	set1
PLX4720(CCLE)	0.774733	0.873093	set4
Ruxolitinib(CTRP)	0.768194	0.75598	set8
SN-38(CTRP)	0.792711	0.730166	set4
SNX-2112(CTRP)	0.884778	0.789474	set5
Sorafenib(CCLE)	0.688206	0.632587	set6
Sunitinib(CTRP)	0.717686	0.641604	set8
Tamoxifen(CTRP)	0.692384	0.629962	set1
Temozolomide(CTRP)	0.780334	0.827477	set7
Temsirolimus(CTRP)	0.713438	0.692472	set4
TG101348(CTRP)	0.852268	0.786482	set8
TGX221(CTRP)	0.735794	0.421103	set8
TPCA-1(CTRP)	0.852944	0.778621	set5
Trametinib(CTRP)	0.832046	0.782888	set6
Tubastatin A(CTRP)	0.787585	0.86649	set1
TW 37(CTRP)	0.733812	0.444313	set8
Vorinostat(CTRP)	0.789437	0.820015	set8
VX-680(CTRP)	0.672982	0.773333	set8
YK 4-279(CTRP)	0.667479	0.763135	set8
YM155(CTRP)	0.625645	0.591476	set4
ZSTK474(CTRP)	0.824554	0.782632	set5

[truncated: 14 more sheets: Table S13. AE for CCLE&CTRP, Table S14. ANNF for CCLE&CTRP, Table S15. MOLI for CCLE&CTRP, Table S16. RF for CCLE&CTRP, Table S17. SVM for CCLE&CTRP, TableS18. SuperFELT E CCLE&CTRP, TableS19 SuperFELT MC CCLE&CTRP, Table S20-26, Table S27-35, Table S36. MOLI' for PDX&TCGA, Table S37-39, Table S40. DAVID of Cisplatin, Table S41. DAVID of Temo, Table S42. DAVID of Docetaxel]
